# Supplementary material for: Mirabegron for medical expulsive therapy of ureteral stones: a systematic review and meta-analysis
Source: Front Med (Lausanne). 2024 Jan 5;10:1280487. doi: 10.3389/fmed.2023.1280487 (PMC10797003; doi:10.3389/fmed.2023.1280487)
Supplement: Supplementary file 4 [file Data_Sheet_1.xlsx]

## Sheet: Sheet1
Pubmed
((mirabegron) OR (Beta-3 adrenergic receptor agonist)) AND ((((ureteral stone) OR (ureteral calculi)) OR (medical expulsive Therapy)) OR (urolithiasis))
Embase
#8. #1 AND #5
#6. #1 AND #5
#5. #2 OR #3 OR #4
#4. medical AND expulsive AND therapy
#3. ureteral AND calculi
#2. ureteral AND stone
#1. 'mirabegron'/exp OR mirabegron
